# Supplementary material for: Shaping the evolutionary tree of green plants: evidence from the GST family
Source: Sci Rep. 2017 Oct 30;7:14363. doi: 10.1038/s41598-017-14316-w (PMC5662610; doi:10.1038/s41598-017-14316-w)
Supplement: Supplementary file 2 — Supplementary Tables [file 41598_2017_14316_MOESM2_ESM.xlsx]

## Sheet: info
Shaping the evolutionary tree of green plants: evidence from the GST family
Authors:
Monticolo Francesco: Department of Agricultural Sciences, University of Naples “Federico II”, 80055, Portici (Na), Italy.
Colantuono Chiara: Department of Agricultural Sciences, University of Naples “Federico II”, 80055, Portici (Na), Italy.
Chiusano Maria Luisa*: Department of Agricultural Sciences, University of Naples “Federico II”, 80055, Portici (Na), Italy and Research Infrastructures for Marine Biological Resources (RIMAR), Stazione Zoologica Anton Dohrn, Villa Comunale, 80121, Naples, Italy.
*Corresponding author: Chiusano Maria Luisa, chiusano@unina.it

## Sheet: Conversion table
Supplementary table 1: gene code conversion for all the species considered in this analysis
SPECIES	GENE ID	OUR CODE
Arabidopsis thaliana	AT1G30230.2	AT10
Arabidopsis thaliana	AT1G30230.1	AT5000
Arabidopsis thaliana	AT5G12110.1	AT5005
Arabidopsis thaliana	AT1G77290.1	AT266
Arabidopsis thaliana	AT1G77290.2	AT272
Arabidopsis thaliana	AT5G44000.1	AT278
Arabidopsis thaliana	AT5G44990.2	AT286
Arabidopsis thaliana	AT5G44990.1	AT293
Arabidopsis thaliana	AT5G44990.3	AT300
Arabidopsis thaliana	AT5G45020.1	AT306
Arabidopsis thaliana	AT5G45020.2	AT313
Arabidopsis thaliana	AT4G19880.3	AT320
Arabidopsis thaliana	AT4G19880.1	AT327
Arabidopsis thaliana	AT4G19880.2	AT334
Arabidopsis thaliana	AT1G10360.1	AT1966
Arabidopsis thaliana	AT1G10370.1	AT1971
Arabidopsis thaliana	AT1G27130.1	AT1976
Arabidopsis thaliana	AT1G27140.1	AT1981
Arabidopsis thaliana	AT1G69920.1	AT1987
Arabidopsis thaliana	AT1G69930.1	AT1993
Arabidopsis thaliana	AT1G59670.1	AT1998
Arabidopsis thaliana	AT1G59700.1	AT2003
Arabidopsis thaliana	AT1G17180.1	AT2008
Arabidopsis thaliana	AT1G17190.1	AT2013
Arabidopsis thaliana	AT1G78320.1	AT2018
Arabidopsis thaliana	AT1G78340.1	AT2023
Arabidopsis thaliana	AT1G78360.1	AT2028
Arabidopsis thaliana	AT1G78370.1	AT2033
Arabidopsis thaliana	AT1G78380.1	AT2038
Arabidopsis thaliana	AT1G53680.1	AT2043
Arabidopsis thaliana	AT3G43800.1	AT2048
Arabidopsis thaliana	AT2G29420.1	AT2053
Arabidopsis thaliana	AT2G29440.1	AT2058
Arabidopsis thaliana	AT2G29450.1	AT2063
Arabidopsis thaliana	AT2G29460.1	AT2068
Arabidopsis thaliana	AT2G29470.1	AT2073
Arabidopsis thaliana	AT2G29480.1	AT2078
Arabidopsis thaliana	AT2G29490.1	AT2083
Arabidopsis thaliana	AT3G09270.1	AT2088
Arabidopsis thaliana	AT5G62480.1	AT2093
Arabidopsis thaliana	AT5G62480.2	AT2098
Arabidopsis thaliana	AT1G74590.1	AT2103
Arabidopsis thaliana	AT4G02520.1	AT2685
Arabidopsis thaliana	AT1G02920.1	AT2690
Arabidopsis thaliana	AT1G02930.2	AT2695
Arabidopsis thaliana	AT1G02940.1	AT2700
Arabidopsis thaliana	AT1G02950.2	AT2706
Arabidopsis thaliana	AT2G47730.1	AT2712
Arabidopsis thaliana	AT1G02950.3	AT2718
Arabidopsis thaliana	AT2G30860.1	AT2724
Arabidopsis thaliana	AT2G30860.2	AT2729
Arabidopsis thaliana	AT2G30870.1	AT2733
Arabidopsis thaliana	AT3G03190.1	AT2738
Arabidopsis thaliana	AT5G17220.1	AT2743
Arabidopsis thaliana	AT3G62760.1	AT2748
Arabidopsis thaliana	AT1G49860.1	AT2753
Arabidopsis thaliana	AT2G02930.1	AT2759
Arabidopsis thaliana	AT5G41220.1	AT2960
Arabidopsis thaliana	AT5G41210.1	AT2971
Arabidopsis thaliana	AT5G41240.1	AT2977
Arabidopsis thaliana	AT2G02390.1	AT3130
Arabidopsis thaliana	AT2G02390.3	AT3135
Arabidopsis thaliana	AT2G02390.2	AT3140
Arabidopsis thaliana	AT2G02380.1	AT3145
Arabidopsis thaliana	AT1G65820.1	AT3308
Arabidopsis thaliana	AT1G65820.2	AT3312
Arabidopsis thaliana	AT1G65820.3	AT3316
Arabidopsis thaliana	AT3G55040.1	AT3395
Arabidopsis thaliana	AT5G02780.1	AT3401
Arabidopsis thaliana	AT5G02790.1	AT3406
Arabidopsis thaliana	AT1G19570.2	AT3506
Arabidopsis thaliana	AT1G19550.1	AT3511
Arabidopsis thaliana	AT5G16710.1	AT3515
Vitis vinifera	VIT_201s0011g01900.1	VIT1
Vitis vinifera	VIT_206s0004g01575.1	VIT8
Vitis vinifera	VIT_207s0005g04180.1	VIT11
Vitis vinifera	VIT_212s0035g01130.1	VIT19
Vitis vinifera	VIT_218s0001g01690.1	VIT28
Vitis vinifera	VIT_218s0041g01900.1	VIT34
Vitis vinifera	VIT_219s0027g01370.1	VIT43
Vitis vinifera	VIT_200s0153g00050.1	VIT1213
Vitis vinifera	VIT_200s0153g00070.1	VIT1218
Vitis vinifera	VIT_200s0240g00020.1	VIT1224
Vitis vinifera	VIT_200s0240g00050.1	VIT1227
Vitis vinifera	VIT_200s2652g00010.1	VIT1232
Vitis vinifera	VIT_200s2718g00010.1	VIT1235
Vitis vinifera	VIT_201s0026g01330.1	VIT1238
Vitis vinifera	VIT_201s0026g01340.1	VIT1243
Vitis vinifera	VIT_201s0026g01340.2	VIT1248
Vitis vinifera	VIT_201s0026g01370.1	VIT1253
Vitis vinifera	VIT_201s0026g01380.1	VIT1256
Vitis vinifera	VIT_201s0026g02370.1	VIT1261
Vitis vinifera	VIT_201s0026g02390.1	VIT1266
Vitis vinifera	VIT_201s0026g02400.1	VIT1271
Vitis vinifera	VIT_204s0079g00360.1	VIT1276
Vitis vinifera	VIT_205s0049g01070.1	VIT1281
Vitis vinifera	VIT_205s0049g01080.1	VIT1286
Vitis vinifera	VIT_205s0049g01090.1	VIT1291
Vitis vinifera	VIT_205s0049g01100.1	VIT1296
Vitis vinifera	VIT_205s0049g01120.1	VIT1301
Vitis vinifera	VIT_205s0051g00110.1	VIT1306
Vitis vinifera	VIT_205s0051g00130.1	VIT1311
Vitis vinifera	VIT_205s0051g00180.1	VIT1316
Vitis vinifera	VIT_205s0051g00240.1	VIT1321
Vitis vinifera	VIT_205s0051g00310.1	VIT1324
Vitis vinifera	VIT_205s0051g00320.1	VIT1327
Vitis vinifera	VIT_206s0004g05670.1	VIT1331
Vitis vinifera	VIT_206s0004g05680.1	VIT1338
Vitis vinifera	VIT_206s0004g05690.1	VIT1343
Vitis vinifera	VIT_206s0004g05700.1	VIT1346
Vitis vinifera	VIT_206s0004g05710.1	VIT1351
Vitis vinifera	VIT_207s0005g04870.1	VIT1354
Vitis vinifera	VIT_207s0005g04880.1	VIT1359
Vitis vinifera	VIT_207s0005g04890.1	VIT1364
Vitis vinifera	VIT_208s0007g01400.1	VIT1369
Vitis vinifera	VIT_208s0007g01410.1	VIT1374
Vitis vinifera	VIT_208s0007g01420.1	VIT1379
Vitis vinifera	VIT_208s0040g00920.1	VIT1384
Vitis vinifera	VIT_210s0003g04250.1	VIT1389
Vitis vinifera	VIT_214s0060g02170.1	VIT1392
Vitis vinifera	VIT_215s0024g01369.1	VIT1397
Vitis vinifera	VIT_215s0024g01515.1	VIT1400
Vitis vinifera	VIT_215s0024g01540.1	VIT1403
Vitis vinifera	VIT_215s0024g01540.2	VIT1408
Vitis vinifera	VIT_215s0024g01630.1	VIT1413
Vitis vinifera	VIT_215s0024g01650.1	VIT1418
Vitis vinifera	VIT_215s0107g00150.1	VIT1423
Vitis vinifera	VIT_216s0039g00970.1	VIT1429
Vitis vinifera	VIT_216s0039g00990.1	VIT1434
Vitis vinifera	VIT_216s0039g01070.1	VIT1439
Vitis vinifera	VIT_217s0000g02920.1	VIT1444
Vitis vinifera	VIT_217s0000g02930.1	VIT1449
Vitis vinifera	VIT_217s0000g02940.1	VIT1454
Vitis vinifera	VIT_217s0000g02950.1	VIT1458
Vitis vinifera	VIT_217s0000g06110.3	VIT1463
Vitis vinifera	VIT_217s0000g06110.1	VIT1468
Vitis vinifera	VIT_217s0000g06110.2	VIT1473
Vitis vinifera	VIT_217s0000g06120.1	VIT1478
Vitis vinifera	VIT_217s0000g06130.1	VIT1481
Vitis vinifera	VIT_217s0000g06140.1	VIT1484
Vitis vinifera	VIT_217s0000g06145.1	VIT1489
Vitis vinifera	VIT_217s0000g06150.1	VIT1493
Vitis vinifera	VIT_218s0001g07010.1	VIT1497
Vitis vinifera	VIT_218s0072g00320.1	VIT1501
Vitis vinifera	VIT_219s0015g02560.1	VIT1507
Vitis vinifera	VIT_219s0015g02590.1	VIT1510
Vitis vinifera	VIT_219s0015g02610.1	VIT1515
Vitis vinifera	VIT_219s0015g02680.1	VIT1522
Vitis vinifera	VIT_219s0015g02690.1	VIT1527
Vitis vinifera	VIT_219s0015g02700.1	VIT1531
Vitis vinifera	VIT_219s0015g02730.1	VIT1536
Vitis vinifera	VIT_219s0015g02830.1	VIT1541
Vitis vinifera	VIT_219s0015g02880.1	VIT1544
Vitis vinifera	VIT_219s0015g02890.1	VIT1549
Vitis vinifera	VIT_219s0027g00460.1	VIT1554
Vitis vinifera	VIT_219s0027g00930.1	VIT1559
Vitis vinifera	VIT_219s0093g00110.1	VIT1562
Vitis vinifera	VIT_219s0093g00150.1	VIT1567
Vitis vinifera	VIT_219s0093g00160.1	VIT1572
Vitis vinifera	VIT_219s0093g00190.1	VIT1577
Vitis vinifera	VIT_219s0093g00220.1	VIT1582
Vitis vinifera	VIT_219s0093g00260.1	VIT1587
Vitis vinifera	VIT_219s0093g00290.1	VIT1592
Vitis vinifera	VIT_219s0093g00310.1	VIT1596
Vitis vinifera	VIT_219s0093g00320.1	VIT1601
Vitis vinifera	VIT_219s0093g00365.1	VIT1606
Vitis vinifera	VIT_219s0093g00370.1	VIT1609
Vitis vinifera	VIT_219s0093g00390.1	VIT1614
Vitis vinifera	VIT_219s0093g00400.1	VIT1617
Vitis vinifera	VIT_202s0033g00615.1	VIT2551
Vitis vinifera	VIT_206s0009g00965.1	VIT2554
Vitis vinifera	VIT_207s0104g01800.1	VIT2557
Vitis vinifera	VIT_207s0104g01800.2	VIT2562
Vitis vinifera	VIT_207s0104g01810.1	VIT2566
Vitis vinifera	VIT_207s0104g01820.1	VIT2570
Vitis vinifera	VIT_207s0104g01830.1	VIT2576
Vitis vinifera	VIT_212s0028g00920.1	VIT2581
Vitis vinifera	VIT_212s0028g00920.3	VIT2585
Vitis vinifera	VIT_212s0028g00920.4	VIT2589
Vitis vinifera	VIT_212s0028g00920.2	VIT2594
Vitis vinifera	VIT_212s0028g00930.1	VIT2599
Vitis vinifera	VIT_218s0001g00690.1	VIT2604
Vitis vinifera	VIT_202s0025g03620.1	VIT3008
Vitis vinifera	VIT_202s0025g03620.2	VIT3014
Vitis vinifera	VIT_212s0035g02040.1	VIT3150
Vitis vinifera	VIT_212s0035g02100.1	VIT3153
Vitis vinifera	VIT_212s0035g02100.2	VIT3158
Vitis vinifera	VIT_212s0035g02110.2	VIT3163
Vitis vinifera	VIT_212s0035g02110.3	VIT3168
Vitis vinifera	VIT_212s0035g02110.1	VIT3173
Vitis vinifera	VIT_212s0035g02110.5	VIT3178
Vitis vinifera	VIT_212s0035g02110.4	VIT3182
Vitis vinifera	VIT_212s0035g02110.6	VIT3186
Vitis vinifera	VIT_212s0035g02110.7	VIT3190
Vitis vinifera	VIT_215s0048g00950.1	VIT3195
Vitis vinifera	VIT_215s0048g00950.3	VIT3200
Vitis vinifera	VIT_215s0048g00950.4	VIT3204
Vitis vinifera	VIT_215s0048g00950.2	VIT3208
Vitis vinifera	VIT_204s0159g00040.1	VIT3325
Vitis vinifera	VIT_204s0159g00040.2	VIT3329
Vitis vinifera	VIT_201s0011g018901	VIT5010
Vitis vinifera	VIT_208s0040g03100.1	VIT3411
Vitis vinifera	VIT_208s0040g03040.1	VIT3416
Vitis vinifera	VIT_214s0006g00630.1	VIT3470
Vitis vinifera	VIT_214s0006g00630.2	VIT3476
Solanum lycopersicum	Solyc09g009820.2.1	Sol342
Solanum lycopersicum	Solyc11g028090.1.1	Sol349
Solanum lycopersicum	Solyc02g068900.2.1	Sol354
Solanum lycopersicum	Solyc06g083770.2.1	Sol361
Solanum lycopersicum	Solyc04g057890.2.1	Sol369
Solanum lycopersicum	Solyc01g099590.2.1	Sol947
Solanum lycopersicum	Solyc12g097080.1.1	Sol952
Solanum lycopersicum	Solyc12g011300.1.1	Sol957
Solanum lycopersicum	Solyc10g084960.1.1	Sol962
Solanum lycopersicum	Solyc12g011310.1.1	Sol967
Solanum lycopersicum	Solyc12g011320.1.1	Sol972
Solanum lycopersicum	Solyc07g056480.2.1	Sol977
Solanum lycopersicum	Solyc09g011590.2.1	Sol982
Solanum lycopersicum	Solyc12g036560.1.1	Sol987
Solanum lycopersicum	Solyc01g086680.2.1	Sol990
Solanum lycopersicum	Solyc01g081310.2.1	Sol995
Solanum lycopersicum	Solyc06g069040.2.1	Sol1000
Solanum lycopersicum	Solyc07g056500.2.1	Sol1005
Solanum lycopersicum	Solyc10g007620.1.1	Sol1010
Solanum lycopersicum	Solyc09g091140.2.1	Sol1015
Solanum lycopersicum	Solyc09g091130.2.1	Sol1020
Solanum lycopersicum	Solyc10g007640.2.1	Sol1025
Solanum lycopersicum	Solyc09g011650.2.1	Sol1030
Solanum lycopersicum	Solyc09g011640.2.1	Sol1035
Solanum lycopersicum	Solyc09g063150.2.1	Sol1040
Solanum lycopersicum	Solyc05g0067402	Sol1045
Solanum lycopersicum	Solyc09g011520.2.1	Sol1050
Solanum lycopersicum	Solyc09g011540.2.1	Sol1055
Solanum lycopersicum	Solyc09g011630.2.1	Sol1060
Solanum lycopersicum	Solyc09g011620.1.1	Sol1065
Solanum lycopersicum	Solyc09g011550.2.1	Sol1070
Solanum lycopersicum	Solyc09g011610.2.1	Sol1075
Solanum lycopersicum	Solyc09g011570.2.1	Sol1078
Solanum lycopersicum	Solyc09g011560.2.1	Sol1083
Solanum lycopersicum	Solyc09g011580.2.1	Sol1088
Solanum lycopersicum	Solyc07g056490.2.1	Sol1093
Solanum lycopersicum	Solyc07g056510.2.1	Sol1098
Solanum lycopersicum	Solyc09g011510.2.1	Sol1103
Solanum lycopersicum	Solyc09g011490.2.1	Sol1107
Solanum lycopersicum	Solyc09g011500.2.1	Sol1112
Solanum lycopersicum	Solyc07g049330.1.1	Sol1117
Solanum lycopersicum	Solyc07g056450.2.1	Sol1120
Solanum lycopersicum	Solyc07g056470.2.1	Sol1124
Solanum lycopersicum	Solyc07g056460.2.1	Sol1129
Solanum lycopersicum	Solyc05g006730.2.1	Sol1134
Solanum lycopersicum	Solyc05g006750.2.1	Sol1139
Solanum lycopersicum	Solyc05g026220.1.1	Sol1144
Solanum lycopersicum	Solyc05g026210.1.1	Sol1148
Solanum lycopersicum	Solyc01g081260.1.1	So1153
Solanum lycopersicum	Solyc01g081270.2.1	Sol1157
Solanum lycopersicum	Solyc02g081240.1.1	Sol1162
Solanum lycopersicum	Solyc03g116120.1.1	Sol1167
Solanum lycopersicum	Solyc07g021460.1.1	Sol1172
Solanum lycopersicum	Solyc08g062570.1.1	Sol1177
Solanum lycopersicum	Solyc12g062730.1.1	Sol1181
Solanum lycopersicum	Solyc09g011600.2.1	Sol1186
Solanum lycopersicum	Solyc07g056420.2.1	Sol1191
Solanum lycopersicum	Solyc07g056440.2.1	Sol1196
Solanum lycopersicum	Solyc07g056430.2.1	Sol1201
Solanum lycopersicum	Solyc01g081250.2.1	Sol1205
Solanum lycopersicum	Solyc03g116130.1.1	Sol1208
Solanum lycopersicum	Solyc12g094430.1.1	Sol2764
Solanum lycopersicum	Solyc09g074850.2.1	Sol2769
Solanum lycopersicum	Solyc02g081340.2.1	Sol2774
Solanum lycopersicum	Solyc06g009040.2.1	Sol2779
Solanum lycopersicum	Solyc06g009020.2.1	Sol2784
Solanum lycopersicum	Solyc12g056250.1.1	Sol2988
Solanum lycopersicum	Solyc08g080910.2.1	Sol2993
Solanum lycopersicum	Solyc04g050560.2.1	Sol2999
Solanum lycopersicum	Solyc08g080900.2.1	Sol3002
Solanum lycopersicum	Solyc01g102660.2.1	Sol3267
Solanum lycopersicum	Solyc01g091330.2.1	Sol3272
Solanum lycopersicum	Solyc09g011530.1.1	Sol3297
Solanum lycopersicum	Solyc02g081430.2.1	Sol3304
Solanum lycopersicum	Solyc10g084400.1.1	Sol3364
Solanum lycopersicum	Solyc00g007030.1.1	Sol3369
Solanum lycopersicum	Solyc00g007040.1.1	Sol3374
Solanum lycopersicum	Solyc09g007150.2.1	Sol3379
Solanum lycopersicum	Solyc12g044520.1.1	Sol3384
Solanum lycopersicum	Solyc12g044530.1.1	Sol3389
Solanum lycopersicum	Solyc11g039930.1.1	Sol3482
Solanum lycopersicum	Solyc05g013950.1.1	Sol3485
Solanum lycopersicum	Solyc11g011250.1.1	Sol3489
Solanum lycopersicum	Solyc06g075520.2.1	Sol3495
Solanum lycopersicum	Solyc05g054760.2.1	Sol3498
Solanum lycopersicum	Solyc09g056180.2.1	Sol3503
Solanum lycopersicum	Solyc04g064470.1.1	Sol4619
Solanum lycopersicum	Solyc11g028100.1.1	Sol4623
Solanum tuberosum	PGSC0003DMP400001313	PGSC1622
Solanum tuberosum	PGSC0003DMP400001314	PGSC1626
Solanum tuberosum	PGSC0003DMP400003220	PGSC1629
Solanum tuberosum	PGSC0003DMP400003221	PGSC1633
Solanum tuberosum	PGSC0003DMP400003226	PGSC1638
Solanum tuberosum	PGSC0003DMP400003227	PGSC1643
Solanum tuberosum	PGSC0003DMP400003228	PGSC1648
Solanum tuberosum	PGSC0003DMP400003229	PGSC1653
Solanum tuberosum	PGSC0003DMP400003230	PGSC1658
Solanum tuberosum	PGSC0003DMP400003231	PGSC1663
Solanum tuberosum	PGSC0003DMP400003865	PGSC1668
Solanum tuberosum	PGSC0003DMP400003869	PGSC1673
Solanum tuberosum	PGSC0003DMP400003870	PGSC1678
Solanum tuberosum	PGSC0003DMP400003871	PGSC1683
Solanum tuberosum	PGSC0003DMP400003872	PGSC1686
Solanum tuberosum	PGSC0003DMP400003873	PGSC1691
Solanum tuberosum	PGSC0003DMP400003874	PGSC1694
Solanum tuberosum	PGSC0003DMP400003875	PGSC1699
Solanum tuberosum	PGSC0003DMP400003876	PGSC1704
Solanum tuberosum	PGSC0003DMP400003877	PGSC1709
Solanum tuberosum	PGSC0003DMP400003878	PGSC1714
Solanum tuberosum	PGSC0003DMP400003882	PGSC1719
Solanum tuberosum	PGSC0003DMP400003883	PGSC1722
Solanum tuberosum	PGSC0003DMP400003884	PGSC1727
Solanum tuberosum	PGSC0003DMP400003885	PGSC1732
Solanum tuberosum	PGSC0003DMP400003886	PGSC1736
Solanum tuberosum	PGSC0003DMP400003894	PGSC1741
Solanum tuberosum	PGSC0003DMP400003895	PGSC1746
Solanum tuberosum	PGSC0003DMP400004354	PGSC1751
Solanum tuberosum	PGSC0003DMP400007836	PGSC1755
Solanum tuberosum	PGSC0003DMP400013618	PGSC1759
Solanum tuberosum	PGSC0003DMP400013705	PGSC1764
Solanum tuberosum	PGSC0003DMP400013706	PGSC1770
Solanum tuberosum	PGSC0003DMP400013826	PGSC1775
Solanum tuberosum	PGSC0003DMP400015172	PGSC1780
Solanum tuberosum	PGSC0003DMP400025809	PGSC1785
Solanum tuberosum	PGSC0003DMP400027577	PGSC1790
Solanum tuberosum	PGSC0003DMP400033947	PGSC1795
Solanum tuberosum	PGSC0003DMP400033950	PGSC1800
Solanum tuberosum	PGSC0003DMP400034573	PGSC1803
Solanum tuberosum	PGSC0003DMP400034632	PGSC1808
Solanum tuberosum	PGSC0003DMP400036810	PGSC1813
Solanum tuberosum	PGSC0003DMP400039214	PGSC1818
Solanum tuberosum	PGSC0003DMP400039215	PGSC1821
Solanum tuberosum	PGSC0003DMP400039216	PGSC1826
Solanum tuberosum	PGSC0003DMP400043815	PGSC1831
Solanum tuberosum	PGSC0003DMP400043816	PGSC1836
Solanum tuberosum	PGSC0003DMP400048050	PGSC1840
Solanum tuberosum	PGSC0003DMP400048051	PGSC11845
Solanum tuberosum	PGSC0003DMP400050126	PGSC1850
Solanum tuberosum	PGSC0003DMP400050127	PGSC1855
Solanum tuberosum	PGSC0003DMP400054154	PGSC1858
Solanum tuberosum	PGSC0003DMP400054155	PGSC1863
Solanum tuberosum	PGSC0003DMP400059330	PGSC1868
Solanum tuberosum	PGSC0003DMP400062740	PGSC1871
Solanum tuberosum	PGSC0003DMP400064087	PGSC1878
Solanum tuberosum	PGSC0003DMP400067450	PGSC1883
Solanum tuberosum	PGSC0003DMP400067834	PGSC1888
Solanum tuberosum	PGSC0003DMP400003866	PGSC1891
Solanum tuberosum	PGSC0003DMP400003887	PGSC1894
Solanum tuberosum	PGSC0003DMP400003867	PGSC1898
Solanum tuberosum	PGSC0003DMP400003888	PGSC1903
Solanum tuberosum	PGSC0003DMP400025769	PGSC2789
Solanum tuberosum	PGSC0003DMP400029243	PGSC2794
Solanum tuberosum	PGSC0003DMP400020123	PGSC2799
Solanum tuberosum	PGSC0003DMP400020124	PGSC2804
Solanum tuberosum	PGSC0003DMP400003868	PGSC3294
Solanum tuberosum	PGSC0003DMP400034285	PGSC3300
Solanum tuberosum	PGSC0003DMP400003614	PGSC3356
Solanum tuberosum	PGSC0003DMP400019521	PGSC3359
Solanum tuberosum	PGSC0003DMP400003613	PGSC3442
Solanum tuberosum	PGSC0003DMP400015759	PGSC4541
Solanum tuberosum	PGSC0003DMP400015761	PGSC4545
Solanum tuberosum	PGSC0003DMP400018246	PGSC4549
Solanum tuberosum	PGSC0003DMP400020800	PGSC4556
Solanum tuberosum	PGSC0003DMP400022608	PGSC4561
Solanum tuberosum	PGSC0003DMP400025810	PGSC4567
Solanum tuberosum	PGSC0003DMP400025849	PGSC4572
Solanum tuberosum	PGSC0003DMP400027586	PGSC4577
Solanum tuberosum	PGSC0003DMP400031826	PGSC4585
Solanum tuberosum	PGSC0003DMP400034815	PGSC4590
Solanum tuberosum	PGSC0003DMP400040501	PGSC4598
Solanum tuberosum	PGSC0003DMP400042885	PGSC4603
Solanum tuberosum	PGSC0003DMP400043929	PGSC4608
Solanum tuberosum	PGSC0003DMP400066260	PGSC4614
Solanum tuberosum	PGSC0003DMP400020122	PGSC685
Citrus sinensis	CITSI24:CX077363	CIT1905
Citrus sinensis	CITSI47:3	CIT1911
Citrus sinensis	CITSI57:1	CIT1916
Citrus sinensis	CITSI43:1	CIT1921
Citrus sinensis	CITSI16:1	CIT1926
Citrus sinensis	CITSI53:1	CIT1931
Citrus sinensis	CITSI41:1	CIT1936
Citrus sinensis	CITSI25:1	CIT1941
Citrus sinensis	CITSI51:1	CIT1946
Citrus sinensis	CITSI04:1	CIT1951
Citrus sinensis	CITSI44:1	CIT1956
Citrus sinensis	CITSI36:1	CIT1961
Citrus sinensis	CITSI52:1	CIT2808
Citrus sinensis	CITSI38:CK934228	CIT2813
Citrus sinensis	CITSI23:1	CIT2818
Citrus sinensis	CITSI34:CK933985	CIT2823
Citrus sinensis	CITSI33:1	CIT2828
Citrus sinensis	CITSI05:DY257328	CIT2832
Citrus sinensis	CITSI11:1	CIT2837
Citrus sinensis	DQ198153	CIT2842
Citrus sinensis	CITSI29:1	CIT2847
Citrus sinensis	CITSI18:1	CIT2852
Citrus sinensis	CITSI21:1	CIT3234
Citrus sinensis	CITSI20:1	CIT3333
Citrus sinensis	CITSI46:1	CIT3421
Glicine max	GLYMA01G04710.1	GLY4924
Glicine max	GLYMA05G29381.1	GLY4929
Glicine max	GLYMA08G18690.1	GLY4934
Glicine max	GLYMA02G33780.1	GLY4939
Glicine max	GLYMA03G16600.1	GLY4944
Glicine max	GLYMA05G29400.1	GLY4949
Glicine max	GLYMA06G20730.1	GLY4954
Glicine max	GLYMA07G16810.1	GLY4959
Glicine max	GLYMA14G03470.1	GLY4964
Glicine max	GLYMA15G40190.1	GLY4969
Glicine max	GLYMA15G40250.1	GLY4974
Glicine max	GLYMA15G40290.1	GLY4979
Glicine max	GLYMA17G00700.3	GLY4984
Glicine max	GLYMA17G00700.4	GLY4989
Glicine max	GLYMA18G41350.1	GLY4994
Zea mays	GRMZM2G403652_T01	GRM4631
Zea mays	GRMZM2G102488_T01	GRM4637
Zea mays	GRMZM2G462243_T02	GRM4640
Zea mays	GRMZM2G480439_T01	GRM4644
Zea mays	GRMZM5G826194_T01	GRM4650
Zea mays	Bronze2	GRM4656
Zea mays	GRMZM2G475059_T01	GRM4662
Zea mays	GRMZM2G320497_T01	GRM4668
Zea mays	GRMZM2G129344_T01	GRM4676
Zea mays	GRMZM2G005710_T03	GRM4681
Zea mays	GRMZM5G855672_T02	GRM4687
Zea mays	GRMZM2G045192_T01	GRM4692
Zea mays	GRMZM2G056680_T01	GRM4698
Zea mays	GRMZM2G177302_T01	GRM4704
Zea mays	GRMZM2G161891_T01	GRM4707
Zea mays	GRMZM2G028821_T01	GRM4712
Zea mays	GRMZM2G146246_T02	GRM4717
Zea mays	GRMZM2G132093_T01	GRM4722
Zea mays	GRMZM2G330635_T02	GRM4727
Zea mays	GRMZM2G178079_T02	GRM4732
Zea mays	GRMZM2G302373_T01	GRM4737
Zea mays	GRMZM2G111407_T01	GRM4743
Zea mays	GRMZM2G146475_T01	GRM4750
Zea mays	GRMZM2G077206_T01	GRM4755
Zea mays	GRMZM2G042040_T01	GRM4760
Zea mays	GRMZM2G149182_T01	GRM4764
Zea mays	GRMZM2G376760_T01	GRM4769
Zea mays	GRMZM2G019090_T02	GRM4776
Zea mays	GRMZM2G405313_T01	GRM4781
Zea mays	GRMZM2G025190_T01	GRM4785
Zea mays	GRMZM2G056388_T01	GRM4790
Zea mays	GRMZM2G156877_T03	GRM4795
Zea mays	GRMZM2G064255_T02	GRM4800
Zea mays	GRMZM2G124974_T02	GRM4804
Zea mays	GRMZM2G363540_T01	GRM4809
Zea mays	GRMZM2G145069_T01	GRM4814
Zea mays	GRMZM2G096269_T01	GRM4819
Zea mays	GRMZM2G416632_T01	GRM4825
Zea mays	GRMZM2G085782_T01	GRM4830
Zea mays	GRMZM2G308687_T01	GRM4833
Zea mays	GRMZM2G129357_T01	GRM4838
Zea mays	GRMZM2G146887_T01	GRM4843
Zea mays	GRMZM2G032856_T01	GRM4850
Zea mays	GRMZM2G136185_T01	GRM4855
Zea mays	GRMZM2G119499_T02	GRM4862
Zea mays	GRMZM2G116273_T01	GRM4870
Zea mays	GRMZM2G126781_T02	GRM4875
Zea mays	GRMZM2G059580_T02	GRM4880
Zea mays	GRMZM2G434541_T01	GRM4888
Zea mays	GRMZM2G150167_T01	GRM4891
Zea mays	GRMZM2G019207_T01	GRM4898
Zea mays	GRMZM2G035502_T01	GRM4903
Zea mays	GRMZM2G428168_T01	GRM4908
Zea mays	GRMZM2G146913_T01	GRM4913
Zea mays	GRMZM2G447632_T01	GRM4919
Physcomitrella patens	PpGSTH1	PpGSTH1
Physcomitrella patens	PpGSTH2	PpGSTH2
Physcomitrella patens	PpGSTH3	PpGSTH3
Physcomitrella patens	PpGSTH4	PpGSTH4
Physcomitrella patens	PpGSTH5	PpGSTH5
Physcomitrella patens	PpGSTH6	PpGSTH6
Physcomitrella patens	PpGSTH7	PpGSTH7
Physcomitrella patens	PpGSTH8	PpGSTH8
Physcomitrella patens	PpGSTI1	PpGSTI1
Physcomitrella patens	PpGSTT1	PpGSTT1
Physcomitrella patens	PpGSTT2	PpGSTT2
Physcomitrella patens	PpGSTT3	PpGSTT3
Physcomitrella patens	PpUre2p1	PpUre2p1
Physcomitrella patens	PpEF1Bγ1	PpEF1
Physcomitrella patens	PpEF1Bγ2	PpEF2
Physcomitrella patens	PpEF1Bγ3	PpEF3
Physcomitrella patens	PpEF1Bγ4	PpEF4
Physcomitrella patens	PpGSTF1	PpGSTF1
Physcomitrella patens	PpGSTF2	PpGSTF2
Physcomitrella patens	PpGSTF3	PpGSTF3
Physcomitrella patens	PpGSTF4	PpGSTF4
Physcomitrella patens	PpGSTF5	PpGSTF5
Physcomitrella patens	PpGSTF6	PpGSTF6
Physcomitrella patens	PpGSTF7	PpGSTF7
Physcomitrella patens	PpGSTF8	PpGSTF8
Physcomitrella patens	PpGSTF9	PpGSTF9
Physcomitrella patens	PpGSTF10	PpGSTF10
Physcomitrella patens	PpGSTL1	PpGSTL1
Physcomitrella patens	PpDHAR1	PpDHAR1
Physcomitrella patens	PpDHAR2	PpDHAR2
Physcomitrella patens	PpDHAR3	PpDHAR3
Physcomitrella patens	PpTCHQD1	PpTCHQD1
Physcomitrella patens	PpTCHQD2	PpTCHQD2
Physcomitrella patens	PpTCHQD3	PpTCHQD3
Physcomitrella patens	PpTCHQD4	PpTCHQD4
Physcomitrella patens	PpTCHQD5	PpTCHQD5
Physcomitrella patens	PpGSTZ1	PpGSTZ1
Selaginella moellendorffii	125797	125797
Selaginella moellendorffii	16302	16302
Selaginella moellendorffii	78973	78973
Selaginella moellendorffii	231328	231328
Selaginella moellendorffii	227866	227866
Selaginella moellendorffii	227864	227864
Selaginella moellendorffii	270213	270213
Selaginella moellendorffii	147110	147110
Selaginella moellendorffii	93858	93858
Selaginella moellendorffii	78701	78701
Selaginella moellendorffii	74927	74927
Selaginella moellendorffii	142654	142654
Selaginella moellendorffii	271267	271267
Selaginella moellendorffii	90536	90536
Selaginella moellendorffii	271266	271266
Selaginella moellendorffii	270550	270550
Selaginella moellendorffii	420348	420348
Selaginella moellendorffii	130267	130267
Selaginella moellendorffii	80092	80092
Selaginella moellendorffii	404313	404313
Selaginella moellendorffii	141206	141206
Selaginella moellendorffii	266696	266696
Selaginella moellendorffii	168020	168020
Selaginella moellendorffii	168022	168022
Selaginella moellendorffii	402877	402877
Selaginella moellendorffii	79804	79804
Selaginella moellendorffii	271536	271536
Selaginella moellendorffii	271537	271537
Selaginella moellendorffii	113279	113279
Selaginella moellendorffii	139875	139875
Selaginella moellendorffii	233824	233824
Selaginella moellendorffii	153457	153457
Selaginella moellendorffii	271400	271400
Selaginella moellendorffii	233406	233406
Selaginella moellendorffii	407378	407378
Selaginella moellendorffii	173486	173486
Selaginella moellendorffii	78425	78425
Selaginella moellendorffii	78408	78408
Selaginella moellendorffii	78381	78381
Selaginella moellendorffii	78368	78368
Selaginella moellendorffii	122259	122259
Selaginella moellendorffii	165383	165383
Selaginella moellendorffii	228819	228819
Selaginella moellendorffii	115750	115750
Selaginella moellendorffii	111522	111522
Selaginella moellendorffii	111518	111518
Selaginella moellendorffii	111506	111506
Selaginella moellendorffii	111434	111434
Selaginella moellendorffii	417676	417676
Selaginella moellendorffii	111186	111186
Selaginella moellendorffii	177840	177840
Selaginella moellendorffii	177845	177845
Selaginella moellendorffii	419369	419369
Selaginella moellendorffii	111299	111299
Selaginella moellendorffii	419375	419375
Selaginella moellendorffii	111351	111351
Selaginella moellendorffii	126188	126188
Selaginella moellendorffii	426325	426325
Selaginella moellendorffii	126188	126188
Selaginella moellendorffii	230204	230204
Spirodela polyrrhiza	Spipo1G0072500	Spi5100
Spirodela polyrrhiza	Spipo4G0098200	Spi5110
Spirodela polyrrhiza	Spipo11G0061700	Spi5105
Spirodela polyrrhiza	Spipo4G0007500	Spi5015
Spirodela polyrrhiza	Spipo7G0027200	Spi5120
Spirodela polyrrhiza	Spipo9G0040100	Spi5125
Spirodela polyrrhiza	Spipo7G0027100	Spi5130
Spirodela polyrrhiza	Spipo3G0022400	Spi5135
Spirodela polyrrhiza	Spipo1G0032600	Spi5140
Spirodela polyrrhiza	Spipo0G0118500	Spi5145
Spirodela polyrrhiza	Spipo4G0078500	Spi5150
Spirodela polyrrhiza	Spipo7G0027600	Spi5155
Spirodela polyrrhiza	Spipo7G0054400	Spi5160
Spirodela polyrrhiza	Spipo4G0079900	Spi5165
Spirodela polyrrhiza	Spipo7G0035800	Spi5170
Spirodela polyrrhiza	Spipo6G0000900	Spi5175
Spirodela polyrrhiza	Spipo2G0060400	Spi5180
Spirodela polyrrhiza	Spipo3G0015300	Spi5185
Spirodela polyrrhiza	Spipo3G0015200	Spi5190
Spirodela polyrrhiza	Spipo2G0060600	Spi5195
Spirodela polyrrhiza	Spipo16G0027000	Spi5200
Spirodela polyrrhiza	Spipo2G0060500	Spi5205
Spirodela polyrrhiza	Spipo3G0022600	Spi5210
Spirodela polyrrhiza	Spipo1G0072400	Spi5215
Spirodela polyrrhiza	Spipo3G0022500	Spi5220
Spirodela polyrrhiza	Spipo23G0026500	Spi5225
Spirodela polyrrhiza	Spipo1G0051700	Spi5230
Spirodela polyrrhiza	Spipo19G0027100	Spi5235
Spirodela polyrrhiza	Spipo1G0072300	Spi5240
Sphagnum fallax	Sphfalx0076s0035.1	Sph5245
Sphagnum fallax	Sphfalx0011s0245.1	Sph5250
Sphagnum fallax	Sphfalx0045s0037.1	Sph5255
Sphagnum fallax	Sphfalx0548s0001.1	Sph5260
Sphagnum fallax	Sphfalx0097s0036.1	Sph5265
Sphagnum fallax	Sphfalx0021s0059.1	Sph5270
Sphagnum fallax	Sphfalx0487s0001.1	Sph5275
Sphagnum fallax	Sphfalx0053s0013.1	Sph5280
Sphagnum fallax	Sphfalx0006s0136.1	Sph5285
Sphagnum fallax	Sphfalx0263s0020.1	Sph5290
Sphagnum fallax	Sphfalx0263s0016.1	Sph5295
Sphagnum fallax	Sphfalx0263s0019.1	Sph5300
Sphagnum fallax	Sphfalx0000s0352.1	Sph5305
Sphagnum fallax	Sphfalx0123s0048.1	Sph5310
Sphagnum fallax	Sphfalx0034s0068.1	Sph5315
Sphagnum fallax	Sphfalx0163s0010.1	Sph5320
Sphagnum fallax	Sphfalx0009s0285.1	Sph5325
Sphagnum fallax	Sphfalx0014s0231.1	Sph5330
Sphagnum fallax	Sphfalx0002s0271.1	Sph5335
Sphagnum fallax	Sphfalx0002s0271.2	Sph5340
Sphagnum fallax	Sphfalx0108s0054.1	Sph5345
Sphagnum fallax	Sphfalx0026s0049.1	Sph5350
Sphagnum fallax	Sphfalx0012s0190.1	Sph5355
Sphagnum fallax	Sphfalx0051s0027.1	Sph5360
Sphagnum fallax	Sphfalx0051s0026.1	Sph5365
Sphagnum fallax	Sphfalx0003s0135.1	Sph5370
Sphagnum fallax	Sphfalx0241s0002.1	Sph5375
Sphagnum fallax	Sphfalx0024s0143.1	Sph5380
Sphagnum fallax	Sphfalx0022s0079.1	Sph5385
Sphagnum fallax	Sphfalx0024s0143.2	Sph5390
Sphagnum fallax	Sphfalx0002s0271.3	Sph5395
Sphagnum fallax	Sphfalx0047s0126.1	Sph5400
Sphagnum fallax	Sphfalx0077s0049.1	Sph5405
Sphagnum fallax	Sphfalx0892s0001.1	Sph5410
Sphagnum fallax	Sphfalx0158s0017.1	Sph5415
Sphagnum fallax	Sphfalx0056s0101.1	Sph5420
Sphagnum fallax	Sphfalx0056s0102.1	Sph5425
Sphagnum fallax	Sphfalx0012s0191.1	Sph5430
Klebsormidium flaccidum	kfl00010_0510	kfl5435
Klebsormidium flaccidum	kfl00055_0030	kfl5440
Klebsormidium flaccidum	kfl00065_0270	kfl5445
Klebsormidium flaccidum	kfl00075_0100	kfl5450
Klebsormidium flaccidum	kfl00075_0180	kfl5455
Klebsormidium flaccidum	kfl00108_0220	kfl5460
Klebsormidium flaccidum	kfl00151_0140	kfl5465
Klebsormidium flaccidum	kfl00151_0280	kfl5470
Klebsormidium flaccidum	kfl00171_0050	kfl5475
Klebsormidium flaccidum	kfl00296_0160	kfl5480
Klebsormidium flaccidum	kfl00441_0060	kfl5485
Klebsormidium flaccidum	kfl00468_0110	kfl5490
Klebsormidium flaccidum	kfl00086_0280	kfl5487
Klebsormidium flaccidum	kfl00659_0030	kfl5963
Klebsormidium flaccidum	kfl00742_0080	kfl5495
Klebsormidium flaccidum	kfl01034_0010	kfl5500
Amborella trichopoda	evm_27.model.AmTr_v1.0_scaffold00010.438	AmTr5505
Amborella trichopoda	evm_27.model.AmTr_v1.0_scaffold00384.1	AmTr5510
Amborella trichopoda	evm_27.model.AmTr_v1.0_scaffold00384.2	AmTr5515
Amborella trichopoda	evm_27.model.AmTr_v1.0_scaffold00010.437	AmTr5520
Amborella trichopoda	evm_27.model.AmTr_v1.0_scaffold00045.246	AmTr5525
Amborella trichopoda	evm_27.model.AmTr_v1.0_scaffold00010.439	AmTr5530
Amborella trichopoda	evm_27.model.AmTr_v1.0_scaffold00023.127	AmTr5535
Amborella trichopoda	evm_27.model.AmTr_v1.0_scaffold00023.126	AmTr5540
Amborella trichopoda	evm_27.model.AmTr_v1.0_scaffold00086.92	AmTr5545
Amborella trichopoda	evm_27.model.AmTr_v1.0_scaffold00145.7	AmTr5555
Amborella trichopoda	evm_27.model.AmTr_v1.0_scaffold00022.188	AmTr5560
Amborella trichopoda	evm_27.model.AmTr_v1.0_scaffold00057.263	AmTr5565
Amborella trichopoda	evm_27.model.AmTr_v1.0_scaffold00057.264	AmTr5570
Amborella trichopoda	evm_27.model.AmTr_v1.0_scaffold00057.265	AmTr5575
Amborella trichopoda	evm_27.model.AmTr_v1.0_scaffold00057.260	AmTr5580
Amborella trichopoda	evm_27.model.AmTr_v1.0_scaffold00057.261	AmTr5585
Amborella trichopoda	evm_27.model.AmTr_v1.0_scaffold00130.41	AmTr5590
Amborella trichopoda	evm_27.model.AmTr_v1.0_scaffold00130.43	AmTr5595
Amborella trichopoda	evm_27.model.AmTr_v1.0_scaffold00130.40	AmTr5600
Amborella trichopoda	evm_27.model.AmTr_v1.0_scaffold00101.31	AmTr5605
Amborella trichopoda	evm_27.model.AmTr_v1.0_scaffold00023.128	AmTr5610
Amborella trichopoda	evm_27.model.AmTr_v1.0_scaffold00099.157	AmTr5615
Amborella trichopoda	evm_27.model.AmTr_v1.0_scaffold00085.7	AmTr5620
Amborella trichopoda	evm_27.model.AmTr_v1.0_scaffold00057.262	AmTr5625
Amborella trichopoda	evm_27.model.AmTr_v1.0_scaffold00033.120	AmTr5630
Amborella trichopoda	evm_27.model.AmTr_v1.0_scaffold00027.109	AmTr5635
Amborella trichopoda	evm_27.model.AmTr_v1.0_scaffold00027.105	AmTr5640
Amborella trichopoda	evm_27.model.AmTr_v1.0_scaffold00027.111	AmTr5645
Amborella trichopoda	evm_27.model.AmTr_v1.0_scaffold00027.102	AmTr5650
Amborella trichopoda	evm_27.model.AmTr_v1.0_scaffold00027.122	AmTr5655
Amborella trichopoda	evm_27.model.AmTr_v1.0_scaffold00027.124	AmTr5670
Amborella trichopoda	evm_27.model.AmTr_v1.0_scaffold00009.278	AmTr5675
Amborella trichopoda	evm_27.model.AmTr_v1.0_scaffold00001.443	AmTr5680
Amborella trichopoda	evm_27.model.AmTr_v1.0_scaffold00010.434	AmTr5685
Amborella trichopoda	evm_27.model.AmTr_v1.0_scaffold00010.436	AmTr5690
Amborella trichopoda	evm_27.model.AmTr_v1.0_scaffold00010.446	AmTr5695
Amborella trichopoda	evm_27.model.AmTr_v1.0_scaffold00010.435	AmTr5700
Amborella trichopoda	evm_27.model.AmTr_v1.0_scaffold00010.440	AmTr5705
Amborella trichopoda	evm_27.model.AmTr_v1.0_scaffold00001.441	AmTr5710
Amborella trichopoda	evm_27.model.AmTr_v1.0_scaffold00027.119	AmTr5715
Amborella trichopoda	evm_27.model.AmTr_v1.0_scaffold00027.121	AmTr5720
Amborella trichopoda	evm_27.model.AmTr_v1.0_scaffold00027.117	AmTr5725
Amborella trichopoda	evm_27.model.AmTr_v1.0_scaffold00027.110	AmTr5730
Amborella trichopoda	evm_27.model.AmTr_v1.0_scaffold00027.107	AmTr5735
Amborella trichopoda	evm_27.model.AmTr_v1.0_scaffold00027.103	AmTr5740
Amborella trichopoda	evm_27.model.AmTr_v1.0_scaffold00027.108	AmTr5745
Amborella trichopoda	evm_27.model.AmTr_v1.0_scaffold00001.440	AmTr5750
Amborella trichopoda	evm_27.model.AmTr_v1.0_scaffold00019.442	AmTr5755
Amborella trichopoda	evm_27.model.AmTr_v1.0_scaffold00067.230	AmTr5760
Amborella trichopoda	evm_27.model.AmTr_v1.0_scaffold00041.40	AmTr5765
Amborella trichopoda	evm_27.model.AmTr_v1.0_scaffold00044.37	AmTr5770
Amborella trichopoda	evm_27.model.AmTr_v1.0_scaffold00044.38	AmTr5775
Micromonas pusilla	49816	49816
Micromonas pusilla	45625	45625
Micromonas pusilla	44750	44750
Micromonas pusilla	41166	41166
Micromonas pusilla	140540	140540
Micromonas pusilla	203918	203918
Micromonas pusilla	46493	46493
Micromonas pusilla	213211	213211
Micromonas pusilla	53677	53677
Micromonas pusilla	26627	26627
Micromonas pusilla	58265	58265
Micromonas pusilla	44340	44340
Micromonas pusilla	4004	4004
Micromonas pusilla	164713	164713
Marchantia polymorpha	Mapoly0031s0078.1	Epa1
Marchantia polymorpha	Mapoly0031s0032.1	Epa2
Marchantia polymorpha	Mapoly0052s0052.1	Epa3
Marchantia polymorpha	Mapoly0009s0025.1	Epa4
Marchantia polymorpha	Mapoly0008s0167.1	Epa5
Marchantia polymorpha	Mapoly0006s0236.1	Epa6
Marchantia polymorpha	Mapoly0002s0202.1	Epa7
Marchantia polymorpha	Mapoly0185s0005.1	Epa8
Marchantia polymorpha	Mapoly0185s0008.1	Epa9
Marchantia polymorpha	Mapoly0056s0049.1	Epa10
Marchantia polymorpha	Mapoly0016s0155.1	Epa11
Marchantia polymorpha	Mapoly1812s0001.1	Epa12
Marchantia polymorpha	Mapoly0016s0180.1	Epa13
Marchantia polymorpha	Mapoly0049s0117.1	Epa14
Marchantia polymorpha	Mapoly0029s0068.1	Epa15
Marchantia polymorpha	Mapoly0062s0115.1	Epa16
Marchantia polymorpha	Mapoly0193s0023.1	Epa17
Marchantia polymorpha	Mapoly0141s0017.1	Epa18
Marchantia polymorpha	Mapoly0003s0168.1	Epa19
Marchantia polymorpha	Mapoly0524s0002.1	Epa20
Marchantia polymorpha	Mapoly0020s0134.1	Epa21
Marchantia polymorpha	Mapoly0082s0046.1	Epa22
Marchantia polymorpha	Mapoly0118s0009.1	Epa23
Marchantia polymorpha	Mapoly0177s0013.1	Epa24
Marchantia polymorpha	Mapoly0078s0033.1	Epa25
Marchantia polymorpha	Mapoly0019s0042.1	Epa26
Marchantia polymorpha	Mapoly0019s0024.1	Epa27
Marchantia polymorpha	Mapoly0048s0066.1	Epa28
Marchantia polymorpha	Mapoly0818s0001.1	Epa29
Marchantia polymorpha	Mapoly0075s0081.1	Epa30
Marchantia polymorpha	Mapoly0075s0031.1	Epa31
Marchantia polymorpha	Mapoly0075s0030.1	Epa32
Marchantia polymorpha	Mapoly0060s0005.1	Epa33
Marchantia polymorpha	Mapoly0046s0045.1	Epa34
Picea abies	MA_10019946p0010	MA3544
Picea abies	MA_10039253p0010	MA3548
Picea abies	MA_10070914p0010	MA3552
Picea abies	MA_10101302p0010	MA3556
Picea abies	MA_10104334p0010	MA3560
Picea abies	MA_10120109p0010	MA3563
Picea abies	MA_10142767p0010	MA3568
Picea abies	MA_10145917p0010	MA3572
Picea abies	MA_10187060p0010	MA3576
Picea abies	MA_10209727p0010	MA3581
Picea abies	MA_10216030p0010	MA3586
Picea abies	MA_10250723p0010	MA3591
Picea abies	MA_103215p0010	MA3596
Picea abies	MA_10333127p0010	MA3601
Picea abies	MA_1033844p0010	MA3605
Picea abies	MA_1038873p0010	MA3608
Picea abies	MA_10426104p0010	MA3612
Picea abies	MA_10426249p0010	MA3616
Picea abies	MA_10427213p0010	MA3621
Picea abies	MA_10429044p0010	MA3625
Picea abies	MA_10429044p0020	MA3629
Picea abies	MA_10429525p0010	MA3635
Picea abies	MA_10433329p0010	MA3641
Picea abies	MA_10434037p0010	MA3646
Picea abies	MA_10434037p0020	MA3651
Picea abies	MA_1125923p0010	MA3656
Picea abies	MA_113586p0010	MA3661
Picea abies	MA_1137972p0010	MA3666
Picea abies	MA_1164478p0010	MA3670
Picea abies	MA_117567p0010	MA3675
Picea abies	MA_127794p0010	MA3680
Picea abies	MA_137828p0010	MA3685
Picea abies	MA_143065p0010	MA3690
Picea abies	MA_144913p0010	MA3694
Picea abies	MA_148235p0010	MA3697
Picea abies	MA_14925p0010	MA3700
Picea abies	MA_14940p0020	MA3705
Picea abies	MA_15398p0010	MA3710
Picea abies	MA_156900p0010	MA3714
Picea abies	MA_160708p0010	MA3717
Picea abies	MA_17478p0010	MA3722
Picea abies	MA_175238p0010	MA3727
Picea abies	MA_185972p0010	MA3732
Picea abies	MA_188810p0010	MA3735
Picea abies	MA_200136p0010	MA3738
Picea abies	MA_213889p0010	MA3741
Picea abies	MA_2168p0020	MA3744
Picea abies	MA_2168p0030	MA3747
Picea abies	MA_21695p0020	MA3751
Picea abies	MA_24824p0030	MA3756
Picea abies	MA_260448p0010	MA3761
Picea abies	MA_280754p0010	MA3763
Picea abies	MA_291935p0010	MA3768
Picea abies	MA_336892p0010	MA3773
Picea abies	MA_34977p0010	MA3777
Picea abies	MA_35736p0010	MA3782
Picea abies	MA_37646p0010	MA3785
Picea abies	MA_402874p0010	MA3789
Picea abies	MA_406744p0010	MA3792
Picea abies	MA_413668p0010	MA3797
Picea abies	MA_416318p0010	MA3800
Picea abies	MA_417453p0010	MA3803
Picea abies	MA_420083p0010	MA3806
Picea abies	MA_45916p0010	MA3811
Picea abies	MA_470414p0010	MA3814
Picea abies	MA_476742p0010	MA3820
Picea abies	MA_4820p0010	MA3823
Picea abies	MA_48898p0010	MA3828
Picea abies	MA_50851p0010	MA3831
Picea abies	MA_5170784p0010	MA3836
Picea abies	MA_52945p0010	MA3840
Picea abies	MA_55125p0010	MA3843
Picea abies	MA_56638p0010	MA3846
Picea abies	MA_56906p0010	MA3850
Picea abies	MA_57437p0010	MA3854
Picea abies	MA_5753201p0010	MA3858
Picea abies	MA_5806734p0010	MA3861
Picea abies	MA_624908p0010	MA3865
Picea abies	MA_6890137p0010	MA3870
Picea abies	MA_7093481p0010	MA3873
Picea abies	MA_713767p0010	MA3877
Picea abies	MA_7268260p0010	MA3880
Picea abies	MA_738434p0010	MA3886
Picea abies	MA_741090p0010	MA3891
Picea abies	MA_7614511p0010	MA3896
Picea abies	MA_77518p0020	MA3902
Picea abies	MA_8194534p0010	MA3905
Picea abies	MA_8315329p0010	MA3910
Picea abies	MA_8443026p0010	MA3914
Picea abies	MA_8532701p0010	MA3917
Picea abies	MA_8564957p0010	MA3920
Picea abies	MA_8617253p0010	MA3925
Picea abies	MA_86450p0010	MA3930
Picea abies	MA_874956p0010	MA3935
Picea abies	MA_87785p0010	MA3940
Picea abies	MA_8898639p0010	MA3943
Picea abies	MA_9066875p0010	MA3947
Picea abies	MA_90778p0010	MA3948
Picea abies	MA_9239567p0010	MA3949
Picea abies	MA_9334497p0010	MA3950
Picea abies	MA_944351p0010	MA3951
Picea abies	MA_9754703p0010	MA3952
Picea abies	MA_98176p0010	MA3953
Picea abies	MA_98268p0010	MA3954
Oryza sativa	LOC_Os01g25100.1	LOC41
Oryza sativa	LOC_Os01g27210.1	LOC42
Oryza sativa	LOC_Os01g27260.1	LOC43
Oryza sativa	LOC_Os01g27300.1	LOC44
Oryza sativa	LOC_Os01g27340.1	LOC45
Oryza sativa	LOC_Os01g27360.1	LOC46
Oryza sativa	LOC_Os01g27380.1	LOC47
Oryza sativa	LOC_Os01g27390.1	LOC48
Oryza sativa	LOC_Os01g27480.1	LOC49
Oryza sativa	LOC_Os01g27630.1	LOC50
Oryza sativa	LOC_Os01g37750.1	LOC51
Oryza sativa	LOC_Os01g49710.1	LOC52
Oryza sativa	LOC_Os01g49720.1	LOC53
Oryza sativa	LOC_Os01g55830.1	LOC54
Oryza sativa	LOC_Os01g70770.1	LOC55
Oryza sativa	LOC_Os01g72120.1	LOC56
Oryza sativa	LOC_Os01g72130.1	LOC57
Oryza sativa	LOC_Os01g72140.1	LOC58
Oryza sativa	LOC_Os01g72150.1	LOC59
Oryza sativa	LOC_Os01g72160.1	LOC60
Oryza sativa	LOC_Os01g72170.1	LOC61
Oryza sativa	LOC_Os02g35590.1	LOC62
Oryza sativa	LOC_Os03g04220.1	LOC63
Oryza sativa	LOC_Os03g04240.1	LOC64
Oryza sativa	LOC_Os03g04250.1	LOC65
Oryza sativa	LOC_Os03g04260.1	LOC66
Oryza sativa	LOC_Os03g39850.1	LOC67
Oryza sativa	LOC_Os03g44170.1	LOC68
Oryza sativa	LOC_Os03g50130.1	LOC69
Oryza sativa	LOC_Os03g57200.1	LOC70
Oryza sativa	LOC_Os03g63360.1	LOC71
Oryza sativa	LOC_Os04g35560.1	LOC72
Oryza sativa	LOC_Os05g02530.1	LOC73
Oryza sativa	LOC_Os05g05620.1	LOC74
Oryza sativa	LOC_Os05g34150.1	LOC75
Oryza sativa	LOC_Os06g12290.1	LOC76
Oryza sativa	LOC_Os06g12630.1	LOC77
Oryza sativa	LOC_Os07g05800.1	LOC78
Oryza sativa	LOC_Os07g07320.1	LOC79
Oryza sativa	LOC_Os07g28480.1	LOC80
Oryza sativa	LOC_Os08g44400.1	LOC1
Oryza sativa	LOC_Os09g20220.1	LOC2
Oryza sativa	LOC_Os09g29200.1	LOC3
Oryza sativa	LOC_Os10g22070.1	LOC4
Oryza sativa	LOC_Os10g22310.1	LOC5
Oryza sativa	LOC_Os10g25590.1	LOC6
Oryza sativa	LOC_Os10g34020.1	LOC7
Oryza sativa	LOC_Os10g38140.1	LOC8
Oryza sativa	LOC_Os10g38150.1	LOC9
Oryza sativa	LOC_Os10g38160.1	LOC10
Oryza sativa	LOC_Os10g38189.1	LOC11
Oryza sativa	LOC_Os10g38314.1	LOC12
Oryza sativa	LOC_Os10g38340.1	LOC13
Oryza sativa	LOC_Os10g38350.1	LOC14
Oryza sativa	LOC_Os10g38360.1	LOC15
Oryza sativa	LOC_Os10g38470.1	LOC16
Oryza sativa	LOC_Os10g38489.1	LOC17
Oryza sativa	LOC_Os10g38540.1	LOC18
Oryza sativa	LOC_Os10g38580.1	LOC19
Oryza sativa	LOC_Os10g38590.2	LOC20
Oryza sativa	LOC_Os10g38600.1	LOC21
Oryza sativa	LOC_Os10g38610.1	LOC22
Oryza sativa	LOC_Os10g38630.1	LOC23
Oryza sativa	LOC_Os10g38640.1	LOC24
Oryza sativa	LOC_Os10g38660.1	LOC25
Oryza sativa	LOC_Os10g38670.1	LOC26
Oryza sativa	LOC_Os10g38690.1	LOC27
Oryza sativa	LOC_Os10g38700.1	LOC28
Oryza sativa	LOC_Os10g38710.1	LOC29
Oryza sativa	LOC_Os10g38720.1	LOC30
Oryza sativa	LOC_Os10g38730.1	LOC31
Oryza sativa	LOC_Os10g38740.1	LOC32
Oryza sativa	LOC_Os10g38780.1	LOC33
Oryza sativa	LOC_Os10g39740.1	LOC34
Oryza sativa	LOC_Os11g03210.1	LOC35
Oryza sativa	LOC_Os11g14040.1	LOC36
Oryza sativa	LOC_Os11g37730.1	LOC37
Oryza sativa	LOC_Os12g02960.1	LOC38
Oryza sativa	LOC_Os12g10720.1	LOC39
Oryza sativa	LOC_Os12g10730.2	LOC40
Capsicum annuum	CA03g02910	CA2265
Capsicum annuum	CA03g02920	CA2270
Capsicum annuum	CA03g05850	CA2275
Capsicum annuum	CA06g17810	CA2280
Capsicum annuum	CA07g16230	CA2286
Capsicum annuum	CA09g03100	CA2289
Capsicum annuum	CA09g03110	CA2294
Capsicum annuum	CA09g03120	CA2299
Capsicum annuum	CA09g04040	CA2304
Capsicum annuum	CA09g05790	CA2307
Capsicum annuum	CA09g05800	CA2312
Capsicum annuum	CA09g05880	CA2317
Capsicum annuum	CA09g05910	CA2320
Capsicum annuum	CA09g05990	CA2324
Capsicum annuum	CA09g06100	CA2329
Capsicum annuum	CA10g01970	CA2334
Capsicum annuum	CA10g14270	CA2340
Capsicum annuum	CA11g05980	CA2345
Capsicum annuum	CA11g05990	CA2348
Capsicum annuum	CA11g06000	CA2355
Capsicum annuum	CA11g06010	CA2360
Capsicum annuum	CA11g06020	CA2362
Capsicum annuum	CA12g19920	CA2368
Capsicum annuum	CA00g15890	CA2373
Capsicum annuum	CA00g15900	CA2378
Capsicum annuum	CA00g36740	CA2383
Capsicum annuum	CA00g57920	CA2388
Capsicum annuum	CA01g18630	CA2392
Capsicum annuum	CA00g63880	CA2397
Capsicum annuum	CA00g94410	CA2400
Capsicum annuum	CA03g08320	CA2857
Capsicum annuum	CA05g14990	CA2862
Capsicum annuum	CA12g17840	CA2868
Capsicum annuum	CA02g20360	CA2873
Capsicum annuum	CA01g02960	CA3020
Capsicum annuum	CA08g13550	CA3239
Capsicum annuum	CA02g18880	CA3337
Capsicum annuum	CA09g03530	CA3431
Coffea canephora	CA10g14760	CA3437
Coffea canephora	Cc07_g20060	Cc2108
Coffea canephora	Cc03_g14520	Cc2112
Coffea canephora	Cc07_g12780	Cc2117
Coffea canephora	Cc05_g10090	Cc2122
Coffea canephora	Cc05_g10160	Cc2126
Coffea canephora	Cc00_g18610	Cc2131
Coffea canephora	Cc03_g05550	Cc2136
Coffea canephora	Cc00_g22480	Cc2141
Coffea canephora	Cc11_g13710	Cc2146
Coffea canephora	Cc09_g07920	Cc2151
Coffea canephora	Cc05_g10150	Cc2156
Coffea canephora	Cc10_g15460	Cc2162
Coffea canephora	Cc00_g33190	Cc2168
Coffea canephora	Cc00_g31920	Cc2173
Coffea canephora	Cc05_g10080	Cc2177
Coffea canephora	Cc05_g10100	Cc2182
Coffea canephora	Cc11_g07640	Cc2187
Coffea canephora	Cc05_g10110	Cc2191
Coffea canephora	Cc00_g35080	Cc2196
Coffea canephora	Cc00_g31910	Cc2200
Coffea canephora	Cc06_g02030	Cc2205
Coffea canephora	Cc06_g02040	Cc2210
Coffea canephora	Cc06_g18250	Cc2215
Coffea canephora	Cc06_g18260	Cc2220
Coffea canephora	Cc05_g10120	Cc2224
Coffea canephora	Cc11_g13700	Cc2229
Coffea canephora	Cc00_g18600	Cc2234
Coffea canephora	Cc08_g10770	Cc2239
Coffea canephora	Cc01_g15350	Cc2244
Coffea canephora	Cc07_g20010	Cc2249
Coffea canephora	Cc00_g18620	Cc2254
Coffea canephora	Cc03_g10180	Cc2260
Coffea canephora	Cc00_g26170	Cc2878
Coffea canephora	Cc01_g20580	Cc2883
Coffea canephora	Cc10_g01040	Cc2888
Coffea canephora	Cc00_g35580	Cc3025
Coffea canephora	Cc03_g14900	Cc3028
Coffea canephora	Cc08_g14530	Cc3034
Coffea canephora	Cc08_g14540	Cc3040
Coffea canephora	Cc08_g14550	Cc3045
Coffea canephora	Cc08_g14560	Cc3050
Coffea canephora	Cc08_g14570	Cc3054
Coffea canephora	Cc00_g34240	Cc3060
Coffea canephora	Cc02_g36750	Cc3244
Coffea canephora	Cc02_g36740	Cc3250
Coffea canephora	Cc02_g36760	Cc3256
Coffea canephora	Cc02_g36720	Cc3262
Coffea canephora	Cc02_g03200	Cc3341
Coffea canephora	Cc00_g30600	Cc3345
Coffea canephora	Cc02_g08510	Cc023533
Coffea canephora	Cc07_g13580	Cc073538
Coffea canephora	Cc10_g09370	Cc4526
Coffea canephora	Cc10_g13730	Cc10120
Coffea canephora	Cc03_g10180	Cc5020
Populus trichocarpa	Potri.004G226300.1	Pot102
Populus trichocarpa	Potri.003G004700.1	Pot111
Populus trichocarpa	Potri.001G436600.1	Pot375
Populus trichocarpa	Potri.001G437500.1	Pot380
Populus trichocarpa	Potri.011G140500.1	Pot384
Populus trichocarpa	Potri.010G035500.1	Pot387
Populus trichocarpa	Potri.010G061800.1	Pot392
Populus trichocarpa	Potri.001G437300.1	Pot397
Populus trichocarpa	Potri.010G060900.1	Pot400
Populus trichocarpa	Potri.001G431700.1	Pot405
Populus trichocarpa	Potri.001G436700.1	Pot410
Populus trichocarpa	Potri.001G431600.1	Pot415
Populus trichocarpa	Potri.008G167300.1	Pot420
Populus trichocarpa	Potri.010G061700.1	Pot425
Populus trichocarpa	Potri.001G436500.1	Pot430
Populus trichocarpa	Potri.010G061100.1	Pot435
Populus trichocarpa	Potri.010G070900.1	Pot440
Populus trichocarpa	Potri.010G061300.1	Pot445
Populus trichocarpa	Potri.010G061900.1	Pot448
Populus trichocarpa	Potri.010G061500.1	Pot453
Populus trichocarpa	Potri.002G254000.1	Pot456
Populus trichocarpa	Potri.012G050100.1	Pot461
Populus trichocarpa	Potri.010G061400.1	Pot466
Populus trichocarpa	Potri.T178900.1	Pot471
Populus trichocarpa	Potri.001G436800.1	Pot476
Populus trichocarpa	Potri.013G072400.1	Pot481
Populus trichocarpa	Potri.010G061600.1	Pot486
Populus trichocarpa	Potri.001G437400.1	Pot492
Populus trichocarpa	Potri.T181500.1	Pot497
Populus trichocarpa	Potri.004G080700.1	Pot501
Populus trichocarpa	Potri.001G437200.1	Pot506
Populus trichocarpa	Potri.004G080400.1	Pot511
Populus trichocarpa	Potri.001G394800.1	Pot516
Populus trichocarpa	Potri.006G024200.1	Pot521
Populus trichocarpa	Potri.011G113400.1	Pot526
Populus trichocarpa	Potri.011G140800.1	Pot531
Populus trichocarpa	Potri.011G114000.1	Pot536
Populus trichocarpa	Potri.008G174900.1	Pot541
Populus trichocarpa	Potri.011G113000.1	Pot546
Populus trichocarpa	Potri.011G140400.1	Pot551
Populus trichocarpa	Potri.005G037800.1	Pot556
Populus trichocarpa	Potri.011G113100.1	Pot560
Populus trichocarpa	Potri.011G113300.1	Pot565
Populus trichocarpa	Potri.015G042000.1	Pot570
Populus trichocarpa	Potri.001G431500.1	Pot575
Populus trichocarpa	Potri.010G032800.1	Pot578
Populus trichocarpa	Potri.010G061200.1	Pot583
Populus trichocarpa	Potri.001G437100.1	Pot588
Populus trichocarpa	Potri.001G431100.1	Pot593
Populus trichocarpa	Potri.001G437000.1	Pot597
Populus trichocarpa	Potri.011G140700.1	Pot602
Populus trichocarpa	Potri.012G052200.1	Pot607
Populus trichocarpa	Potri.T149500.1	Pot612
Populus trichocarpa	Potri.016G104500.1	Pot617
Populus trichocarpa	Potri.013G137200.1	Pot621
Populus trichocarpa	Potri.001G431300.1	Pot626
Populus trichocarpa	Potri.011G140600.1	Pot631
Populus trichocarpa	Potri.011G112900.1	Pot636
Populus trichocarpa	Potri.006G077300.1	Pot641
Populus trichocarpa	Potri.012G050200.1	Pot645
Populus trichocarpa	Potri.001G431400.1	Pot650
Populus trichocarpa	Potri.001G431200.1	Pot655
Populus trichocarpa	Potri.008G175000.1	Pot660
Populus trichocarpa	Potri.008G175100.1	Pot665
Populus trichocarpa	Potri.019G130500.1	Pot670
Populus trichocarpa	Potri.019G130600.1	Pot675
Populus trichocarpa	Potri.004G196700.1	Pot680
Populus trichocarpa	Potri.014G132200.1	Pot2893
Populus trichocarpa	Potri.017G138800.1	Pot2898
Populus trichocarpa	Potri.T035300.1	Pot2903
Populus trichocarpa	Potri.T035400.1	Pot2908
Populus trichocarpa	Potri.T035000.1	Pot2913
Populus trichocarpa	Potri.T035100.1	Pot2918
Populus trichocarpa	Potri.001G105600.1	Pot3082
Populus trichocarpa	Potri.003G125800.1	Pot3088
Populus trichocarpa	Potri.014G069600.1	Pot3115
Populus trichocarpa	Potri.004G078100.1	Pot3286
Populus trichocarpa	Potri.017G140900.1	Pot3290
Populus trichocarpa	Potri.008G046800.1	Pot3349

## Sheet: Tomato matrix JTT
Supplementary table 2: Solanum lycopersicum GST-Tau similarity matrix. Minimum and maximum values per column are indicated. The last columns indicate annotation of the gene in terms of chromosome (Chr), gene start (Start) and gene end (End), number of exons per gene (N. of exons) and the assignment to the identified subclass (Subclass number).
	Solyc02g081240	Solyc12g011320	Solyc07g049330	Solyc12g011300	Solyc10g007620	Solyc07g056510	Solyc12g011310	Solyc07g056500	Solyc07g056490	Solyc10g007640	Solyc07g056420	Solyc07g056450	Solyc07g056440	Solyc07g056430	Solyc07g056480	Solyc04g064470	Solyc07g056470	Solyc07g056460	Solyc05g026210	Solyc05g006750	Solyc05g026220	Solyc05g006740	Solyc05g006730	Solyc03g116130	Solyc03g116120	Solyc08g062570	Solyc07g021460	Solyc12g062730	Solyc12g097080	Solyc09g091140	Solyc01g081310	Solyc01g081260	Solyc01g081270	Solyc01g081250	Solyc09g063150	Solyc01g099590	Solyc09g091130	Solyc06g069040	Solyc09g011530	Solyc09g011540	Solyc10g084960	Solyc09g011610	Solyc09g011520	Solyc09g011620	Solyc09g011490	Solyc09g011510	Solyc09g011500	Solyc09g011560	Solyc09g011570
Solyc02g081240	0
Solyc12g011320	1.04759	0
Solyc07g049330	0.978135	1.04954	0
Solyc12g011300	0.859393	0.754202	0.8627	0
Solyc10g007620	0.975748	1.0177	1.1916	0.67628	0
Solyc07g056510	0.80561	0.65281	0.639314	0.564941	0.730028	0
Solyc12g011310	0.84336	0.671295	0.715047	0.549343	0.789864	0.446009	0
Solyc07g056500	0.789301	0.756778	0.811299	0.572641	0.760458	0.506668	0.370978	0
Solyc07g056490	0.762517	0.77716	0.752325	0.520589	0.698929	0.448977	0.308288	0.241852	0
Solyc10g007640	0.816709	0.805756	0.828589	0.540298	0.586915	0.52288	0.519262	0.516663	0.507066	0
Solyc07g056420	0.825478	0.800421	0.8358	0.520216	0.654612	0.496943	0.517844	0.487771	0.459767	0.415674	0
Solyc07g056450	0.831445	0.64168	0.541264	0.49009	0.464605	0.395632	0.43766	0.423124	0.433535	0.358919	0.179449	0
Solyc07g056440	0.740425	0.705496	0.740928	0.484134	0.609089	0.431663	0.462347	0.445224	0.412279	0.416684	0.226386	0.165554	0
Solyc07g056430	0.758111	0.596546	0.792386	0.494036	0.626381	0.397054	0.358438	0.448467	0.347482	0.368617	0.221213	0.162995	0.118824	0
Solyc07g056480	0.798477	0.764379	0.821268	0.481104	0.585023	0.464738	0.462003	0.418841	0.404512	0.395039	0.185979	0.208165	0.180444	0.184844	0
Solyc04g064470	3.25	3.20888	2.807	3.02044	3.24444	2.88096	2.89735	3.05961	2.98618	3.15228	2.983	3.10201	2.94626	3.08783	2.92303	0
Solyc07g056470	0.853658	0.753907	0.887837	0.519875	0.611235	0.473752	0.471631	0.488768	0.417943	0.421509	0.224068	0.163711	0.218809	0.20185	0.173015	2.95	0
Solyc07g056460	0.855297	0.771582	0.873093	0.51285	0.623031	0.524569	0.515068	0.510534	0.440452	0.456143	0.24615	0.20307	0.216299	0.19661	0.185295	2.71	0.096673	0
Solyc05g026210	1.55373	1.70826	2.56491	1.5441	1.70801	1.42609	1.48994	1.50173	1.48263	1.43847	1.42991	1.17303	1.46799	1.50999	1.46867	3.35363	1.40882	1.46859	0
Solyc05g006750	1.53713	1.58647	2.81026	1.53181	1.62339	1.35775	1.37654	1.45217	1.39954	1.33946	1.34913	1.02974	1.4075	1.21192	1.43036	2.9095	1.36805	1.4634	0.697393	0
Solyc05g026220	1.43294	1.56957	2.36745	1.41294	1.57829	1.21645	1.25525	1.36664	1.21952	1.30214	1.32678	1.07469	1.28736	1.12092	1.2966	2.67844	1.24002	1.28245	0.665912	0.306154	0
Solyc05g006740	1.55284	1.52805	2.31288	1.28711	1.53889	1.27044	1.28109	1.42485	1.45404	1.33876	1.31263	0.923456	1.31677	1.24129	1.24675	2.47045	1.26467	1.33143	0.724557	0.707802	0.675855	0
Solyc05g006730	1.51468	1.63264	2.36338	1.39296	1.55558	1.34003	1.31885	1.3751	1.43803	1.37802	1.24379	1.01021	1.32609	1.2138	1.25013	2.70272	1.25508	1.30065	0.8283	0.725914	0.714889	0.330371	0
Solyc03g116130	1.72372	1.6506	2.28847	1.45499	1.79935	1.40351	1.49218	1.52567	1.40426	1.51009	1.42285	1.32363	1.54008	1.47728	1.50696	3.01227	1.53592	1.57294	1.53194	1.49061	1.27301	1.55878	1.4665	0
Solyc03g116120	1.55435	1.56131	2.42555	1.30829	1.63546	1.22805	1.33918	1.33655	1.31123	1.37124	1.31846	1.15362	1.4041	1.29493	1.3169	2.93632	1.36656	1.36659	1.43667	1.41002	1.13461	1.53964	1.38779	0.686952	0
Solyc08g062570	1.33756	1.11174	4.9368	1.10747	1.33841	0.9915	0.902837	0.89629	0.923605	1.04045	1.03586	1.02991	1.09917	1.01879	1.07609	3.43302	1.0588	1.12958	1.13365	0.985288	0.860117	1.17822	1.21826	0.774749	0.604092	0
Solyc07g021460	1.90159	1.778	2.32449	1.59809	1.97273	1.77748	1.78241	1.63728	1.66408	1.77579	1.67374	1.32407	1.7071	1.515	1.7215	3.04783	1.63228	1.72406	1.9549	1.65725	1.46789	1.66509	1.57294	0.885927	0.723158	0.665231	0
Solyc12g062730	1.73785	1.85534	2.21462	1.54025	2.06377	1.61635	1.63061	1.51089	1.56154	1.80172	1.63304	1.38369	1.61828	1.60227	1.68097	2.88223	1.65699	1.73675	1.72466	1.4689	1.36694	1.59705	1.52695	0.762533	0.612708	0.507861	0.072939	0
Solyc12g097080	1.56753	1.53863	1.47923	1.34013	1.70534	1.21248	1.30182	1.28694	1.25788	1.38578	1.2785	1.18376	1.30529	1.02957	1.2354	3.17664	1.31027	1.31716	1.27559	1.3506	1.21793	1.35027	1.45315	1.21789	1.21797	1.14516	1.70586	1.53316	0
Solyc09g091140	1.75933	1.83765	2.03367	1.63841	2.22479	1.53121	1.61451	1.67235	1.58078	1.76455	1.64816	1.4961	1.64923	1.54957	1.64232	2.95212	1.78454	1.68468	1.472	1.42193	1.35658	1.52758	1.57523	1.37945	1.3615	1.36701	1.78513	1.62653	0.663373	0
Solyc01g081310	1.41958	1.33977	1.99556	1.26833	1.57032	1.20267	1.18169	1.2617	1.20998	1.3656	1.13064	0.857675	1.20207	1.18163	1.17293	2.95791	1.17946	1.18218	1.39793	1.22195	1.18669	1.29082	1.27877	1.14869	1.09027	0.908036	1.48116	1.34596	0.987936	1.10186	0
Solyc01g081260	1.24537	1.17281	3.89294	0.986834	1.23726	0.888431	0.829892	0.868414	0.789893	1.01753	0.908823	0.904784	1.02009	0.8387	0.960414	3.02744	0.952973	0.99268	1.08029	0.944222	1.03961	1.01424	1.11056	0.946328	0.931547	0.727896	0.966444	1.12739	0.851966	0.990844	0.646058	0
Solyc01g081270	1.58259	1.49022	2.35892	1.46668	1.67813	1.28644	1.31607	1.36766	1.31677	1.48618	1.29949	1.13157	1.37202	1.22594	1.29782	2.73943	1.41698	1.4318	1.33681	1.23494	1.14354	1.20978	1.23761	1.26365	1.19563	1.04225	1.49745	1.46873	1.05768	1.19996	0.846533	0.301817	0
Solyc01g081250	2.17172	2.26122	2.26832	2.48398	2.73845	2.21435	2.33106	2.20641	2.27884	2.29789	2.15628	2.88303	2.06278	2.12385	2.07871	2.73667	2.32149	2.21131	1.71836	1.77602	1.59807	1.74792	1.64993	1.73339	1.98788	3.32594	1.95329	1.83936	1.43534	1.45234	1.32668	2.0906	0.072206	0
Solyc09g063150	1.59088	1.63779	2.05553	1.45752	1.87531	1.37637	1.39667	1.37509	1.37925	1.66309	1.37494	1.26259	1.42332	1.3467	1.39065	2.79079	1.39846	1.40437	1.49031	1.40616	1.28385	1.45972	1.44247	1.34159	1.24513	1.00704	1.68653	1.49455	0.849461	0.865802	0.899125	0.750647	0.95805	1.30076	0
Solyc01g099590	1.6178	1.63009	1.86759	1.47287	1.69214	1.52357	1.42073	1.5678	1.40586	1.53231	1.5169	1.28191	1.48445	1.28794	1.57701	3.04565	1.5425	1.54589	1.56403	1.38787	1.28527	1.43742	1.44251	1.2757	1.40818	1.31458	1.51131	1.5832	1.11939	1.14239	1.12497	0.861783	1.13542	1.29669	1.07978	0
Solyc09g091130	1.3435	1.50475	1.77526	1.33059	1.68605	1.23501	1.28061	1.29261	1.31844	1.50928	1.25519	1.12228	1.21681	1.09482	1.28782	3.15671	1.29488	1.28265	1.45284	1.29845	1.16647	1.32306	1.21839	1.18929	1.15934	0.974984	1.3718	1.24383	0.774716	0.754368	0.969441	0.92568	1.01552	1.34429	0.740599	1.18885	0
Solyc06g069040	1.65815	1.77763	2.48016	1.57102	1.89773	1.36303	1.42585	1.56434	1.46791	1.70071	1.57317	1.13316	1.5295	1.43221	1.53898	3.03203	1.47975	1.52569	1.34043	1.16018	1.0025	1.21658	1.17241	1.30546	1.35223	1.02637	1.79622	1.55851	1.01526	1.16223	0.990885	0.728963	0.971813	1.17317	1.00175	0.984219	1.11417	0
Solyc09g011530	2.51343	2.30858	2.2216	2.89472	2.67678	2.36178	2.3727	2.45262	2.32762	2.51267	2.36072	2.96505	2.02535	2.19696	2.26997	3.48024	2.19698	2.13958	2.92769	2.49779	1.92213	2.36541	2.84718	2.42741	2.49536	2.59328	2.6639	2.57561	1.7291	1.88133	2.14619	2.05833	1.92223	1.99203	1.66541	2.4087	1.6686	2.18392	0
Solyc09g011540	1.56731	1.46895	1.81598	1.29871	1.6004	1.26471	1.25677	1.30483	1.19658	1.40577	1.29998	0.97304	1.28177	1.17366	1.26237	2.73272	1.24515	1.26482	1.34746	1.34164	1.05658	1.25118	1.36302	1.24666	1.21026	1.01692	1.68064	1.56746	1.06225	1.12889	1.02733	0.776016	1.12329	1.7124	1.01063	1.13044	1.02928	1.15005	0.912529	0
Solyc10g084960	1.51417	1.46785	1.8199	1.47253	1.85721	1.38872	1.31584	1.43853	1.33746	1.61364	1.33486	1.12955	1.31961	1.1801	1.32252	2.95876	1.27541	1.30531	1.22339	1.16738	0.948044	1.21991	1.30275	1.31669	1.34155	1.01044	1.8229	1.68822	1.05908	1.18085	0.968252	0.771192	1.06538	1.68021	0.962938	1.2327	1.08653	0.979488	0.680706	0.406714	0
Solyc09g011610	1.66611	1.56679	1.61178	1.28269	2.02553	1.30973	1.203	1.42357	1.26109	1.67219	1.20855	1.03211	1.23085	1.23613	1.23541	2.94759	1.2554	1.20946	1.37022	1.29003	1.40272	1.27691	1.33673	1.43406	1.35328	0.914273	1.60184	1.99416	1.154	1.01232	0.915724	0.81105	1.16479	1.93122	1.15815	1.35286	1.11982	1.3673	0.890281	0.467512	0.452697	0
Solyc09g011520	1.47488	1.34505	1.87496	1.36754	1.61702	1.25854	1.21614	1.33902	1.19366	1.46323	1.20754	0.868562	1.12986	1.08767	1.19969	3.25169	1.1835	1.1762	1.57331	1.2755	1.11467	1.38757	1.44235	1.45608	1.30989	0.888687	1.8611	1.66705	1.09384	1.25545	1.01068	0.782336	1.12608	1.85842	1.08507	1.25923	1.0985	1.11373	0.383899	0.624133	0.500205	0.513865	0
Solyc09g011620	1.55752	1.41206	2.03593	1.32943	1.69324	1.22054	1.25692	1.34803	1.24367	1.44919	1.23224	1.01303	1.21239	1.00267	1.25056	2.86847	1.26609	1.245	1.39734	1.33593	1.08445	1.27726	1.29894	1.34505	1.21886	0.959276	1.81368	1.63009	1.06571	1.12077	1.02121	0.788074	1.00391	1.56107	0.968348	1.20023	0.986654	1.11352	0.663407	0.526195	0.496387	0.402054	0.412232	0
Solyc09g011490	1.5536	1.35885	2.14825	1.41579	1.75197	1.26849	1.27374	1.36285	1.22982	1.51446	1.23198	1.07975	1.25398	1.1258	1.22642	2.94063	1.2413	1.23576	1.49426	1.35642	1.03515	1.23639	1.34336	1.42618	1.28574	0.964519	1.8138	1.69981	1.20771	1.24674	0.989577	0.730466	1.10106	1.60646	1.09388	1.23688	1.07065	1.0977	0.514198	0.538964	0.465798	0.443604	0.313962	0.361801	0
Solyc09g011510	1.85394	1.64863	1.8652	1.99121	2.33381	1.67922	1.69301	1.73623	1.70868	2.07538	1.70755	1.54961	1.60832	1.54343	1.69942	2.78655	1.6825	1.67992	1.81746	1.65197	1.26587	1.54137	1.61936	1.68062	1.60004	1.37195	1.72952	1.88457	1.38044	1.33362	1.25991	0.791349	1.23782	1.58728	1.29542	1.39645	1.20182	1.32696	0.484463	0.597357	0.522442	0.386937	0.355481	0.454109	0.260081	0
Solyc09g011500	1.53488	1.29175	1.93714	1.29541	1.68025	1.21417	1.18194	1.26948	1.17159	1.39604	1.16821	0.961832	1.18903	1.01116	1.18347	2.71191	1.12323	1.16603	1.46542	1.34181	1.07845	1.24396	1.32627	1.34529	1.3075	0.93831	1.75116	1.63725	1.0717	1.18996	0.935236	0.710698	0.994633	1.56039	1.00828	1.12408	1.00588	1.10146	0.471081	0.481195	0.461334	0.461258	0.317072	0.324979	0.219347	0.263534	0
Solyc09g011560	1.56501	1.36429	1.98941	1.39193	1.67242	1.20695	1.25145	1.34503	1.20899	1.48051	1.28466	0.984922	1.2671	1.14219	1.22613	2.61716	1.19371	1.19326	1.47804	1.31355	1.06076	1.17656	1.26526	1.34436	1.27252	0.955752	1.81057	1.67676	1.01237	1.08619	1.0162	0.81546	1.06502	1.71078	1.01826	1.22099	1.07454	1.1481	0.640459	0.469213	0.470629	0.403071	0.43978	0.276961	0.35866	0.435362	0.332277	0
Solyc09g011570	1.4508	1.42319	1.98056	1.37597	1.64683	1.23428	1.23401	1.34153	1.20763	1.45232	1.27976	1.00439	1.18465	1.03658	1.19204	3.0388	1.19747	1.20959	1.42874	1.20341	1.05296	1.16111	1.27177	1.28641	1.27131	1.03573	1.80509	1.73002	1.05042	1.17219	1.03562	0.79479	1.04502	1.49573	1.01046	1.19359	0.904157	1.03063	0.47377	0.559553	0.477312	0.471725	0.406403	0.286994	0.349528	0.388207	0.393176	0.301193	0
Solyc09g011580	1.4007	1.37061	1.89304	1.35978	1.76776	1.24041	1.18692	1.22558	1.17763	1.41658	1.29891	1.06709	1.21171	1.00055	1.21791	2.94268	1.20431	1.21659	1.39385	1.22349	1.0285	1.29364	1.35255	1.26293	1.18637	0.884199	1.70542	1.59643	1.02592	1.24168	0.963344	0.749822	1.02531	1.60092	1.07816	1.25051	1.0088	1.09299	0.583277	0.5914	0.483451	0.419925	0.447937	0.386206	0.413562	0.430908	0.393901	0.374693	0.243437
Solyc09g011600	1.54781	1.50763	1.864	1.42288	1.8463	1.27835	1.27958	1.35571	1.2265	1.457	1.38207	1.11722	1.29357	1.16375	1.2666	2.97609	1.21024	1.24716	1.56049	1.3214	1.064	1.29007	1.34363	1.2895	1.27323	0.934665	1.81117	1.64419	1.10532	1.29742	1.03817	0.765327	1.08553	1.57331	1.12708	1.31428	1.08133	1.0538	0.560528	0.634682	0.565702	0.469713	0.440805	0.398229	0.437992	0.431258	0.385272	0.388381	0.260147
Solyc09g011550	1.49567	1.38297	1.81306	1.3459	1.67389	1.219	1.18506	1.32088	1.19384	1.38812	1.21182	0.948352	1.20937	1.00393	1.15611	2.76023	1.16843	1.16783	1.44422	1.241	1.02465	1.20413	1.24579	1.29509	1.20512	0.877961	1.78701	1.65146	1.08307	1.19388	1.06045	0.74143	1.06381	1.76133	1.0259	1.18917	0.98963	1.1198	0.529154	0.477503	0.444716	0.322641	0.398401	0.315003	0.357054	0.419059	0.316655	0.248724	0.256499
Solyc12g036560	1.00645	1.05103	2.39118	0.673024	1.02169	0.638367	0.760491	0.76373	0.674966	0.814939	0.744493	0.75682	0.773281	0.577721	0.732711	2.7216	0.72202	0.780144	0.790467	0.660759	0.704421	0.660216	0.793482	0.836944	0.757806	0.753094	1.02792	0.898269	0.729305	0.820353	0.681469	0.683393	0.726405	4.31792	0.756759	0.86	0.74	0.73	2.31717	0.388701	0.40899	0.339839	0.328052	0.326811	0.316872	0.285184	0.265535	0.325676	0.357759
Solyc09g011590	1.58533	1.48928	2.00055	1.35794	1.70941	1.19831	1.23884	1.29005	1.1885	1.44639	1.26374	0.959627	1.23429	1.01425	1.19771	2.98482	1.14527	1.16609	1.48621	1.21067	1.01128	1.2542	1.32162	1.30168	1.2891	0.913787	1.91081	1.72691	0.984255	1.14629	0.981959	0.732464	1.04736	1.75246	1.03965	1.24007	0.975319	1.05541	0.540292	0.508137	0.446147	0.381681	0.404315	0.339521	0.391885	0.40574	0.333615	0.3014	0.244128
Solyc09g011640	1.57921	1.37292	1.7809	1.44782	1.7363	1.30486	1.25528	1.37501	1.23623	1.47939	1.33292	1.05782	1.32652	1.05928	1.28671	2.8091	1.2855	1.29938	1.38591	1.31834	1.01432	1.22816	1.24627	1.24525	1.20162	0.946223	1.63694	1.51464	0.985284	1.14433	0.990584	0.761387	1.01806	1.53495	1.00259	1.19979	1.0717	1.02369	0.654507	0.497293	0.47446	0.400782	0.483143	0.406889	0.492191	0.477409	0.43285	0.373493	0.410562
Solyc09g011630	1.62024	1.48133	2.10438	1.50658	1.84037	1.30138	1.31147	1.38418	1.30168	1.46097	1.34614	1.03079	1.40544	1.15428	1.37364	2.76736	1.26742	1.34435	1.32357	1.32921	1.06057	1.25973	1.32214	1.2752	1.22189	0.955517	1.77238	1.62588	1.03884	1.23937	0.977621	0.770282	1.02661	1.5198	1.07154	1.19777	1.18497	1.08565	0.849919	0.537756	0.536283	0.469628	0.540418	0.41442	0.459937	0.506775	0.425283	0.365717	0.451886
Solyc01g086680	1.46131	1.39927	1.9568	1.60771	1.85015	1.39342	1.43476	1.50162	1.44559	1.54252	1.44157	1.21269	1.39692	1.16477	1.44189	2.61716	1.43366	1.42485	1.34532	1.28626	1.06976	1.36965	1.34651	1.3203	1.16857	0.944697	1.60344	1.48098	1.07785	1.19158	1.1607	0.867163	1.15288	1.64338	1.04885	1.2116	1.0559	1.10297	1.13735	0.81768	0.797484	0.985839	0.833779	0.897276	0.827554	0.898616	0.790634	0.841677	0.775475
Solyc09g011650	1.99718	1.79639	2.38869	1.85683	1.9078	1.64876	1.51436	1.59796	1.63459	1.73255	1.58095	1.27325	1.70463	1.48894	1.68274	2.76023	1.5921	1.64059	1.50337	1.36569	1.19983	1.57842	1.45127	1.48844	1.45917	1.17421	1.763	1.88385	1.30946	1.39166	1.14349	1.02811	1.22599	1.61872	1.42179	1.37797	1.4186	1.41428	1.4178	1.14619	1.02686	1.07	1.156	1.22182	1.109	1.09623	1.10783	1.1442	1.05571
min:	0.740425	0.596546	0.541264	0.481104	0.464605	0.395632	0.308288	0.241852	0.241852	0.358919	0.179449	0.162995	0.118824	0.118824	0.173015	2.47	0.096673	0.096673	0.665912	0.306154	0.306154	0.330371	0.330371	0.686952	0.604092	0.507861	0.072939	0.072939	0.663373	0.663373	0.646058	0.301817	0.072206	0.072206	0.740599	0.86	0.74	0.728963	0.383899	0.388701	0.406714	0.322641	0.313962	0.276961	0.219347	0.260081	0.219347	0.248724	0.243437
max:	3.25	3.21	4.94	3.02	3.24	2.88	2.9	3.06	2.99	3.15	2.98	3.1	2.95	3.09	2.92	3.48	2.95	2.71	3.35	2.91	2.68	2.47	2.85	3.01	2.94	4.94	3.05	2.88	3.18	2.95	2.96	3.89	2.74	4.32	2.79	3.05	3.16	3.03	3.48	2.73	2.96	2.95	3.25	2.87	2.94	2.79	2.71	2.62	3.04
Solyc02g081240
Solyc12g011320
Solyc07g049330
Solyc12g011300
Solyc10g007620
Solyc07g056510
Solyc12g011310
Solyc07g056500
Solyc07g056490
Solyc10g007640
Solyc07g056420
Solyc07g056450
Solyc07g056440
Solyc07g056430
Solyc07g056480
Solyc07g056470
Solyc07g056460
Solyc05g026210
Solyc05g006750
Solyc05g026220
Solyc05g006740
Solyc05g006730
Solyc03g116130
Solyc03g116120
Solyc08g062570
Solyc07g021460
Solyc12g062730
Solyc12g097080
Solyc09g091140
Solyc01g081310
Solyc01g081260
Solyc01g081270
Solyc01g081250
Solyc09g063150
Solyc01g099590
Solyc09g091130
Solyc06g069040
Solyc09g011530
Solyc09g011540
Solyc10g084960
Solyc09g011610
Solyc09g011520
Solyc09g011620
Solyc09g011490
Solyc09g011510
Solyc09g011500
Solyc09g011560
Solyc09g011570
Solyc09g011580
Solyc09g011600
Solyc09g011550
Solyc12g036560
Solyc09g011590
Solyc09g011640
Solyc09g011630
Solyc04g064470
Solyc09g011650
Solyc01g086680
min:
max:
[truncated: 14 more columns]
